# Supplementary material for: Fluoride Exposure and Salivary Glands: How Is Glandular Morphology Susceptible to Long-Term Exposure? A Preclinical Study
Source: J Clin Med. 2022 Sep 13;11(18):5373. doi: 10.3390/jcm11185373 (PMC9501535; doi:10.3390/jcm11185373)
Supplement: Supplementary file 1 [file jcm-11-05373-s001.zip]

Archive with 1 entries (1 files):
- jcm-1853159-supplementary.pdf
